# Supplementary material for: Multi-Host Pathogen Staphylococcus aureus—Epidemiology, Drug Resistance and Occurrence in Humans and Animals in Poland
Source: Antibiotics (Basel). 2023 Jun 30;12(7):1137. doi: 10.3390/antibiotics12071137 (PMC10376275; doi:10.3390/antibiotics12071137)
Supplement: Supplementary file 1 [file antibiotics-12-01137-s001.zip]

Archive with 1 entries (1 files):
- antibiotics-2451176-supplementary.pdf
